# Supplementary material for: The fine‐scale genetic structure and selection signals of Chinese indigenous pigs
Source: Evol Appl. 2019 Nov 22;13(2):458–75. doi: 10.1111/eva.12887 (PMC6976964; doi:10.1111/eva.12887)
Supplement: Supplementary file 2 [file EVA-13-458-s002.xlsx]

## Sheet: Sheet1
Table S1. Location and characteristics of 42 Chinese pig breeds
Breed	Habitat	Altitude	Coat color	Characteristics
East Chinese pigs (ECN)
Erhualian	Jiangyin, Wujin, Wuxi, Changshu, Shazhou, Danyang, Yixing and Jingjiang counties, Jiangsu province	< 100 meters	Black	Early sexual maturity, high litter size, good maternal, slow growth rate
Jinhua	Dongyang and Jinhua counties, Zhejiang province	< 100 meters	Two-end-black	Early sexual maturity, high fertility, thin skin and thin bone, good quality of meat fat, suitable for curing
Jiangquhai	Hai’an and Taizhou counties, Jiangsu province	< 100 meters	Black	Many litter, gentle, precocious easy fat, fat deposition capacity, delicious meat
Jiaxinghei	Jiangxing county, Zhejiang province	< 100 meters	Black	High litter size, early sexual maturity, rough-feeding tolerance, strong adaptability and good meat quality
Lepinghua	Leping county, Jiangxi province	< 100 meters	Black body and white limbs	Stable and high yield performance, large size, fast growth, coarse feed tolerance, high feed remuneration, good meat quality and gentle temperament.
Mi	Jintan and Yangzhong counties, Jiangsu province	< 100 meters	Black	High litter size, early sexual maturity, rough-feeding tolerance, strong adaptability and good meat quality
Putianhei	Putian, Xianyou and Fuqing counties, Fujian province	< 100 meters	Black	Early maturity, wide adaptability, high litter size and strong maternal sex
Shengxianhua	Shengxian, Xinchang, Shangyu, Shaoxing, Tiantai, Fenghua and Yuyao counties, Zhejiang province	< 100 meters	Spotted	Large skeleton, coarse feed tolerance, high reproduction rate, gentle temperament, delicious meat, good maternal quality and long breeding years
Wannanhua	Huangshan county, Anhui province	< 100 meters	Spotted	Early sexual maturity, good maternal sex, high reproduction rate, high feeding rate, high lean meat rate, good meat quality, coarse feeding resistance, disease resistance and high reproduction rate
Yushanhei	Yushan county, Jiangxi province	< 100 meters	Black	Short stature, long growth cycle, rich in muscle fat, tender and juicy, delicious meat.
South Chinese pig (SCN)
Bamaxiang	Bama county, Guangxi province	300 - 1000 meters	Two-end-black	Inbreeding, Small and rounded shape, coarse feed tolerance, adaptability and resistance to disease, tender meat
Congjiangxinag	Congjiang, Rongjiang, Sandu and Libo counties, Guizhou province	800 - 1000 meters	Black	Short size, tender meat, homozygosity
Dahuabai	Xinfeng county, Guangdong province	< 100 meters	Spotted	High temperature and wet environment adaptation, coarse feeding resistance, early maturity, delicious meat taste, high fertility, obvious estrus symptoms and good nursing performance of sows
Diannan	Mengla, Ruili and Yingjiang counties, Yunnan province	800 - 1200 meters	Black	Tender and delicate meat, with characteristics of strong adaptability to heat and humidity, strong resistance to mosquitoes and ectoparasites, resistant to coarse feeding and easy to feed
Dongshanxiang	Quanzhou county, Guangxi province	200 meters	Two-end-black	Docile, adaptable and resistant to disease
Lantang	Zijin county, Guangdong province	< 100 meters	Black	Precocious fattening, tender meat, stable heredity and high reproduction rate.
Luchuan	Luchuan county, Guangxi province	200 -300 meters	Black head and back, white shoulder and the rest body	High fertility at early maturity, good maternal genetic performance and stability, wide adaptability to coarse feeding and strong resistance to disease
Huai (Fujian)	Yongfu, Shanghang, Lanxi and Pinghe counties, Fujian province	< 100 meters	Black	Crude food tolerance, disease resistance, good maternal quality and excellent meat quality
Tunchang	Tunchang county, Hainan province	200 - 300 meters	Black	Strong disease resistance, coarse feed resistance, fast growth, delicious meat
Wuzhishan	Wuzhi Mountain, Hainan province	100 - 500 meters	Black or brown body, white belly and limbs	Temperament slightly tame and responsive
Central Chinese pigs (CCN)
Daweizi	Datuopu and Changsha counties, Hunan province	< 100 meters	Black body and white limbs	Precocious easy fat and high fecundity
Ningxiang	Ningxiang county, Hunan province	< 100 meters	Black body with white shoulders	High litter size, fast growth, high lean meat rate, delicious meat quality, good hybridization effect, coarse feeding tolerance, wide adaptability and strong disease resistance
Saziling	Xiangtan county, Hunan province	< 100 meters	Two-end-black	High litter size, fast growth, high lean meat rate, good meat quality, strong adaptability
Tongcheng	Tongcheng county, Hubei province	< 100 meters	Two-end-black	Coarse feed resistant and strong adaptability
Xiangxihei	Luxi, Yuanling and Taoyuan counties, Hunan province	< 100 meters	Black	Strong disease resistance, strong stress resistance and early sexual maturity
Southwest Chinese pigs (SWCN)
Bamei	Jinghe River Basin, Shanxi province	1700 meters	Black	High production performance, young man pig, precocious fattening, strong resistance to stress and high litter size
Baoshan	Baoshan county, Yunnan province	2200 meters	Black	Strong adaptive disease resistance and rough feeding resistance
Dahe	Fuyuan county, Yunnan province	1800 meters	Black	Early sexual maturity, good maternal quality, strong stress resistance, coarse feeding resistance, tender and shortcomings of delicious meat quality, low lean meat rate, low litter, slow growth rate
Tibetan (Gansu)	Hezuo county, Gansu province	3200 meters	Black or brown	Dapting to the harsh climate environment at high altitude, disease resistance, crude tolerance and low fertility
Hangjianghei	Hanjiang River basin, Shanxi province	500 - 800 meters	Black	Early sexual maturity, fast growth, fine meat, sweet taste and tolerance to coarse feeding
Mingguang Xiaoer	Tengchong county, Yunnan province	1600 meters	Black	Small body size, black coat color, strong stress resistance, rough feeding tolerance and adaptation to cold grazing.
Neijiang	Neijiang county, Sichuan province	350 - 450 meters	Black	Short gestation period, large litter, precocious fatness and delicious meat taste
Qingping	Dangyang county, Hubei province	100 - 500 meters	Black	Short gestation period, large litter, precocious fatness and delicious meat taste
Rongchang	Rongchang, Chongqing and Longchang counties, Sichuan province	380 meters	White body with black spot around eyes	Coarse feed tolerance, strong adaptability, good meat quality and high lean meat rate
Saba	Luquan yi and Miao autonomous counties and Chuxiong yi autonomous prefecture, Yunnan province	1600 meters	Black	High fecundity, rough feeding resistance, strong disease resistance and excellent meat quality,
North Chinese pigs (NCN)
Hetao Daer	Wuyuan county, Inner Mongolia	1060 meters	Black	Cold resistance, heat resistance and extensive breeding.
Laiwu	Laiwu county, Shandong province	200 meters	Black	Early sexual maturity, delicious meat, high fertility, strong stress resistance, obvious hybridization as well as the disadvantages of late body maturity and low feed remuneration
Mashen	Shenchi, Wuzhai and Lingqiu counties, Shanxi province	1000 meters	Black	High litter size, strong protection and resistance
Min	Lanxi county, Heilongjiang province	160 - 200 meters	Black	Strong fertility, early sexual maturity and strong cold resistance
Huai (Jiangsu)	Xuzhou and Lianyungang counties, Jiangsu province	100 - 200 meters	Black	Early sexual maturity, strong adaptability, good maternal quality and delicious meat
Wei	Xuancheng county, Anhui province	150 - 200 meters	Black	Medium body size with well-proportioned structure
Lichahei	Jiaozhou county, Shandong province	100 - 200 meters	Black	Strong adaptability, high fertility, rough feeding tolerance, strong stress resistance and excellent meat quality
